# Supplementary material for: Multiproxy analysis of Upper Palaeolithic lustrous gravels supports their anthropogenic use
Source: PLoS One. 2023 Nov 1;18(11):e0291552. doi: 10.1371/journal.pone.0291552 (PMC10619837; doi:10.1371/journal.pone.0291552)
Supplement: S1 Table — Region, Culture, Outline of World Cultures (OWC) code, Subsistence Type*, Source, Page, Focus Date, Outline of Cultural Materials (OCM) Subject, and Paragraph are taken direct from eHRAF. Focus Date is the earliest given in the source, or when not given, the publication date. Use denotes a low-level classification of the use. Coded Use is the final code given in the text. Multiples refers to if pebbles were present in multiples of four or more at one time (Yes, No, Unclear). Notes carries any pertinent information about bags or other carrying items, and qualities of the stones (colour, shape etc). Subsistence Type: AP Agro-Pastoralists, HG Hunter-Gatherers, HC Horticulturalists, IA Intensive Agriculturists, OSC Other Subsistence Combinations, PA Pastoralists, PHG Primarily Hunter-Gatherers. (XLSX) [file pone.0291552.s001.xlsx]

## Sheet: SM Table1
SM Table 1
Ethnographic data surveyed from sources in the electronic Human Relations Area Files. Region, Culture, Outline of World Cultures (OWC) code, Subsistence Type*, Source, Page, Focus Date, Outline of Cultural Materials (OCM) Subject, and Paragraph are taken direct from eHRAF. Focus Date is the earliest given in the source, or when not given, the publication date. Use denotes a low-level classificati…
Region	Culture	OWC	Subsistence	Source	Page	Focus Date	OCM Subject	Use	Coded Use	Paragraph	Multiples	Notes
East Asia	Ainu	AB06	HG	Munro, Neil Gordon, B. Z. Seligman, and Hitoshi Watanabe. 1963. Ainu Creed and Cult. New York: Columbia University Press. https://ehrafworldcultures-yale-edu.bris.idm.oclc.org/document?id=ab06-007.	107	1900	Magical and Mental Therapy	Medicine	Medicine	One kind of exorcism, performed at the river, is similar to that described for Pauchi Kamui, except that in place of six burning arches there are six tiny boats made of kuttara, and at each purification at the inau the patient spits into one of the boats; a small stone is placed in it and it is then set afloat in the river	Yes	NA
East Asia	Ainu	AB06	HG	Ohnuki-Tierney, Emiko. 1984. The Ainu of the Northwest Coast of Southern Sakhalin. Prospect Heights, Illinois: Waveland Press, Inc. https://ehrafworldcultures-yale-edu.bris.idm.oclc.org/document?id=ab06-012.	36	1900	Sacred objects and places	Ritual	Ritual	Even the five-stringed musical instruments, called tonkori, must be made by males, since they are referred to as deities (see Chapter 6). Upon completion, the maker places a pebble in the hollow part, which is then regarded as the “soul” of the instrument.	No	NA
East Asia	Atayal	AD08	HC	NA	NA	NA	NA	None	None	NA	NA	NA
East Asia	Yi	AE04	IA	Pollard, Samuel. 1921. In Unknown China: A Record of the Observations, Adventures and Experiences of a Pioneer Missionary during a Prolonged Sojourn amongst the Wild and Unknown Nosu Tribe of Western China. Philadelphia, Pa.: J.B. Lippincott Company. https://ehrafworldcultures-yale-edu.bris.idm.oclc.org/document?id=ae04-005.	131	1921	Warfare	Weapon	Weapon	After the spear display they gave us an example of stone-throwing. Before firearms penetrated into these hills stone-throwing was a regular part of their warfare. The Chinese tell many stories of the way the Nosu, getting command of a higher position, have beaten off a band of attacking Chinese merely by throwing stones.	Unclear	NA
East Asia	Yi	AE04	IA	Lin, Yaohua, and Ju Shu Pan. 1947. The Lolo of Liang-Shan. Shanghai, China: The Commercial Press. https://ehrafworldcultures-yale-edu.bris.idm.oclc.org/document?id=ae04-001.	115	1943	Not Relevant	Charm	Ritual	But often the primitive people also make use of grain-shaped stones, which they bury in the earth in the hope of invoking these stones to increase the harvest.	Unclear	NA
Southeast Asia	Cambodians	AM04	IA	Anderson, Wanni Wibulswasdi. 1983. Children’s Play and Games in Rural Thailand: A Study in Enculturation and Socialization. Ann Arbor, Michigan: University Microfilms. https://ehrafworldcultures-yale-edu.bris.idm.oclc.org/document?id=ao07-021.	265	1969	Games	Game pieces	Games	The 5 pebbles are let go on the floor. One pebble becomes the throw-pebble. While it is in the air, the player pushes one pebble, the supposed crow, into its nest, formed by placing the cupped left hand on the floor with the thumb spread out from the other fingers to form an opening. This technique is used with each of the 3 pebbles or the 3 crows. With the fourth pebble, the nest has to be place…	Yes	NA
Southeast Asia	Malays	AN05	IA	Winstedt, Richard. 1961. The Malay Magician: Being Shaman, Saiva and Sufi. London: Routledge and Kegan Paul. https://ehrafworldcultures-yale-edu.bris.idm.oclc.org/document?id=an05-137.	52	1900	Cereal Agriculture	Magic item	Ritual	The rice won on the seventh day is trodden out on a mat, and winnowed in a sieve. Then the grain is placed on a mat in the middle of the garden along with brinjal leaves, a stone from a waterfall, an iron nail, a candle-nut, three cockle-shells, a creeper and the inverted rattan stand of a cooking-pot on which is put a coconut shell full of water (to quench the thirst of the parching grain). Arou…	No	NA
Southeast Asia	Malays	AN05	IA	Wilkinson, R. J. (Richard James). 1925. “Life and Customs: Malay Amusements.” In Papers on Malay Subjects, iii, 97. Kuala Lumpur: Printed by J. E. Wallace at the F. M. S. Govt. Press. https://ehrafworldcultures-yale-edu.bris.idm.oclc.org/document?id=an05-020.	59	1900	Games	Game pieces	Games	The game known as the “tiger-game” or as “the tiger and goats” is of South Indian origin as appears from the fact that an identical game is described in Herklots' book on the manners and customs of the Muhammadans of the Decean; it is also met with in Acheen and in Java. It is played with nuts or fruit-pips or small stones used as counters.	Yes	NA
Southeast Asia	Malays	AN05	IA	Firth, Raymond. 1946. “Malay Fishermen: Their Peasant Economy.” In International Library of Sociology and Social Reconstruction, ix, 354. London: Kegan Paul, Trench, Trubner & Co. https://ehrafworldcultures-yale-edu.bris.idm.oclc.org/document?id=an05-004.	52	1939	Fishing Gear	Hunting tool	Tool	This net has wooden floats and is weighted with small stones neatly enclosed in wicker sachets, which submerge it well below the surface; in contrast to the pukat hanyut it may therefore be referred to as the “submerged drift-net”, or “small drift-net”.	Yes	NA
Southeast Asia	Semang	AN07	HG	NA	NA	NA	NA	None	None	NA	NA	NA
Southeast Asia	Burmans	AP04	IA	Scott Sir, James George. 1910. The Burman: His Life and Notions. London: Macmillan and Co. https://ehrafworldcultures-yale-edu.bris.idm.oclc.org/document?id=ap04-002.	43	1870	Body Alterations	Charm	Ritual	Of a similar nature are talismans which are especially used by soldiers and dacoits. These hkaung-beit-set are charmed or consecrated objects let into the flesh under the skin. They are of various kinds. Some are gold, silver, or lead; others curious pebbles, pieces of tortoise-shell, or bits of horn, all of them with incantations of mystic character written on them.	Unclear	NA
Southeast Asia	Burmans	AP04	IA	Scott Sir, James George. 1910. The Burman: His Life and Notions. London: Macmillan and Co. https://ehrafworldcultures-yale-edu.bris.idm.oclc.org/document?id=ap04-002.	46		Preventative Medicine	Charm	Ritual	Certain stones called amadé, said to be found in the heads of birds, in trees, and in animals, are highly prized as amulets. They will guard from musket shots, or sword thrusts, from painful blows, or evil spirits. Hmaw sayās always have them.	Unclear	NA
Southeast Asia	Burmans	AP04	IA	Nash, Manning. 1965. The Golden Road to Modernity: Village Life in Contemporary Burma. New York: Wiley. https://ehrafworldcultures-yale-edu.bris.idm.oclc.org/document?id=ap04-034.	174	1946	Spirits and Gods	Charm	Ritual	If they travel in a car with nine passengers, they are considered to be inviting trouble from the lords of the nine towns. What the jeeps and buses do, if their passenger load is nine, is to pick up a stone from the side of the road, give it a name, and carry it like a passenger, thus making a combination or total that will not infuriate the lords of the region.	No	NA
South Asia	Santal	AW42	IA	Archer, W. G. (William George). 1974. The Hill of Flutes: Life, Love, and Poetry in Tribal India : A Portrait of the Santals. Pittsburgh: University of Pittsburgh Press. https://ehrafworldcultures-yale-edu.bris.idm.oclc.org/document?id=aw42-006.	36	1942	Games	Game pieces	Games	A variant of this is thoc’ thoc’. In this game, instead of walking round with the stone between the toes, the walker creeps round with the stone in his hand. He pretends to leave it behind each sitter. He leaves it behind one, goes on round the circle and then tries to spank the victim before the stone is discovered.	No	NA
South Asia	Santal	AW42	IA	Archer, W. G. (William George). 1974. The Hill of Flutes: Life, Love, and Poetry in Tribal India : A Portrait of the Santals. Pittsburgh: University of Pittsburgh Press. https://ehrafworldcultures-yale-edu.bris.idm.oclc.org/document?id=aw42-006.	299	1942	Sorcery	Magic item	Ritual	Yet a third method is to localise a bonga in a stone and then to bury it in the house or cowshed of the victim. ‘Such bongas,’ says Kolean Haram, ‘are called thapna bongas. They are of two kinds, one is a white stone, on which vermilion has been put and hair wound round	No	White stone
South Asia	Santal	AW42	IA	Biswas, Prophilla Chander. 1956. Santals of the Santal Parganas. Delhi: Bharatiya Adimjati Sevak Sangh. https://ehrafworldcultures-yale-edu.bris.idm.oclc.org/document?id=aw42-004.	137	1956	Sacred objects and places	Magic item	Ritual	At the base of each of these three trees a small stone is placed representing the deities Jaherera, Truko Muruko, Marang-Buru.	No	NA
South Asia	Santal	AW42	IA	Skrefsrud, Lars Olsen, P. O. (Paul Olaf) Bodding, and Sten Konow. 1942. “Traditions and Institutions of the Santals.” In Bulletin, viii, 198. Oslo: Oslo Etnografiske Museum. https://ehrafworldcultures-yale-edu.bris.idm.oclc.org/document?id=aw42-002.	122	1800	Hunting and Trapping	Hunting tool	Tool	If any one hits a deer with his arrow, they put down a leaf and press it down with a stone there on the foot-mark of the deer, and continuing to shout they follow the tracks assiduously, until the deer falls down.	No	NA
South Asia	Santal	AW42	IA	Culshaw, W. J. 1949. “Tribal Heritage: A Study of the Santals.” In Missionary Research Series, xii, 222. London: Lutterworth Press. https://ehrafworldcultures-yale-edu.bris.idm.oclc.org/document?id=aw42-005.	82	1949	Sacred objects and places	Funeral token	Ritual	In some parts each departed headman is commemorated by a small stone which is placed in the shrine at the time of his death ceremonies, but in this area it is not possible to reckon the number of generations since the foundation of a village by the presence or absence of stones.	No	NA
South Asia	Santal	AW42	IA	Culshaw, W. J. 1949. “Tribal Heritage: A Study of the Santals.” In Missionary Research Series, xii, 222. London: Lutterworth Press. https://ehrafworldcultures-yale-edu.bris.idm.oclc.org/document?id=aw42-005.	75	1949	Prayers and sacrifices	Funeral token	Ritual	The rite is performed outside the village on a site that has been smoothed and plastered with cowdung. The person officiating draws a circle on the site with a paste made from flour and water. In it he first offers a red hen and then a ram. The blood is placed in a vessel and fixed on the ground, surrounded with small stones.	Yes	NA
South Asia	Toda	AW60	PA	Rivers, W. H. R. (William Halse Rivers). 1906. “The Todas.” In . London: Macmillan. https://ehrafworldcultures-yale-edu.bris.idm.oclc.org/document?id=aw60-001.	413	1602	Sorcery	Magic item	Ritual	The number five comes in one place into Toda magic. The sorcerer, who wishes to injure one who has not granted his request, hides five stones tied together with hair in the thatch of his enemy's hut.	Yes	NA
South Asia	Vedda	AX05	HG	Seligman, C. G. (Charles Gabriel), Brenda Z. Seligman, Charles Samuel Myers, and Gunasekara, Abraham Mendis, d. 1931. 1911. “The Veddas.” In Cambridge Archaeological and Ethnological Series, 19, 463. Cambridge: University Press. https://ehrafworldcultures-yale-edu.bris.idm.oclc.org/document?id=ax05-001.	113	1907	Real Property	Property marker	Other	The sign of transfer of a hill, pool, or piece of land, was a stone; we heard of this from so many independent sources that we have no doubt that this was formerly the universal custom, Fig. 6. Boundary mark. but it was not until we reached Sitala Wanniya that we found people among whom this sign of land transfer was still in vogue. Here Handuna showed us a stone—a water-worn quartz pebble about …	No	Quartz, size of filbert
South Asia	Andamans	AZ02	HG	NA	NA	NA	NA	None	None	NA	NA	NA
Southeastern Europe	Serbs	EF06	IA	Pavlovic, Jeremija M. 1973. Folk Life and Customs in the Kragujevac Region of the Jasenica in Sumdaija. New Haven, Conn.: Human Relations Area Files. https://ehrafworldcultures-yale-edu.bris.idm.oclc.org/document?id=ef06-019.	217	1973	Games	Game pieces	Games	Rupa-lopta , hole ball, is played in this way. Each player digs a hole, and all the holes are in one line. A ball is rolled over them. If the ball falls into the hole of player A, this player takes the ball and throws it at the other players. A player who is ‘tagged’ this way has a pebble put in his hole. A player with five pebbles in his hole is “executed” with the ball by the other players.	Yes	NA
Southeastern Europe	Serbs	EF06	IA	Kemp, P., University Of London, and School Of Slavonic And East European Studies. 1935. Healing Ritual: Studies in the Technique and Tradition of the Southern Slavs. London: Published in conjunction with the School of the Slavonic and East European studies, University of London, Faber and Faber Limited. https://ehrafworldcultures-yale-edu.bris.idm.oclc.org/document?id=ef06-005.	98	1935	Prayers and sacrifices	Charm	Ritual	Before crossing bridges people throw pebbles into the water or hang a thread of clothing upon bushes near the water	No	NA
Southeastern Europe	Serbs	EF06	IA	Kemp, P., University Of London, and School Of Slavonic And East European Studies. 1935. Healing Ritual: Studies in the Technique and Tradition of the Southern Slavs. London: Published in conjunction with the School of the Slavonic and East European studies, University of London, Faber and Faber Limited. https://ehrafworldcultures-yale-edu.bris.idm.oclc.org/document?id=ef06-005.	249	1935	Magical and Mental Therapy	Medicine	Medicine	At Vares, for mumps or neck swellings, a red earth is mixed with holy water, and a circle drawn with it round the swelling and a cross over it, while the credo is repeated. For the same complaint an old woman near Belo Polje touched the swelling successively with three pebbles, a knife blade, the back of an axe head, a whetstone, a comb, a spindle or beater, then made the sign of the cross over t…	No	NA
Southeastern Europe	Serbs	EF06	IA	Kemp, P., University Of London, and School Of Slavonic And East European Studies. 1935. Healing Ritual: Studies in the Technique and Tradition of the Southern Slavs. London: Published in conjunction with the School of the Slavonic and East European studies, University of London, Faber and Faber Limited. https://ehrafworldcultures-yale-edu.bris.idm.oclc.org/document?id=ef06-005.	99	1935	Prayers and sacrifices	Magic item	Ritual	The ancient ceremonial curse involved the casting of pebbles into a heap by all present at the public ceremony, who by so doing disowned responsibility and added their curse against the wrongdoer. Afterwards, all who passed by were bound by custom to add a stone to the pile (as indeed to burial cairns and particularly those of murderers, suicides, etc.).	Yes	NA
Southeastern Europe	Albanians	EG01	IA	Hasluck, Margaret Masson Hardie, and J. H. (John Henry) Hutton. 1954. The Unwritten Law in Albania. Cambridge: University Press. https://ehrafworldcultures-yale-edu.bris.idm.oclc.org/document?id=eg01-010.	230	1900	Burial Practices and Funerals	Funeral token	Ritual	In the northern mountains, in Mirditë and in Kurbin, a heap of stones was made where he was killed; on this every passer-by was expected to throw a green leaf, a blade of grass or a pebble while expressing a wish for the repose of his soul.	No	NA
Southeastern Europe	Greeks	EH01	IA	Sanders, Irwin Taylor. 1962. Rainbow in the Rock: The People of Rural Greece. Cambridge: Harvard University Press. https://ehrafworldcultures-yale-edu.bris.idm.oclc.org/document?id=eh01-001.	141	1900	Games	Game pieces	Games	Pebbles figure also in the game called “forty stones.” Eight stones are put in a straight line, with forty on each side of the center. At a signal all must run to a set place and return before the girl called “the gatherer” picks up all of the stones into a pile. If the gatherer wins, she sits on the pile and pretends to be a setting hen.	Yes	NA
Southern Europe	Imperial Romans	EI09	IA	Carcopino, Jérôme, Henry T. Rowell, and E. O. (Emily Overend) Lorimer. 1940. Daily Life in Ancient Rome: The People and the City at the Height of the Empire. New Haven, Conn.: Yale University Press. https://ehrafworldcultures-yale-edu.bris.idm.oclc.org/document?id=ei09-001.	251	100	Leisure time activities	Game pieces	Games	As played by the imperial family, the game consisted only of a monotonous series of bets on the odd or even number of pebbles, nuts, or knuckle-bones hidden in the other player's hand.	Yes	NA
Scandinavia	Saami	EP04	PA	NA	NA	NA	NA	None	None	NA	NA	NA
Scandinavia	Icelanders	EQ01	OSC	NA	NA	NA	NA	None	None	NA	NA	NA
British Isles	Rural Irish	ER06	AP	Evans, E. Estyn (Emyr Estyn). 1957. Irish Folk Ways. London: Routledge and Paul. https://ehrafworldcultures-yale-edu.bris.idm.oclc.org/document?id=er06-013.	301	1950	Weapons	Weapon	Weapon	Before leaving this subject I should refer to certain cup-marks which have been utilized down to recent times for the purpose of making stone balls for the game of ‘bullet-throwing'. Played along the country roads, and now prohibited in Northern Ireland because it endangers traffic, its main home is in Co. Cork, where it is known as bowling. One will occasionally surprise a game in progress in th…	No	NA
British Isles	Rural Irish	ER06	AP	Evans, E. Estyn (Emyr Estyn). 1957. Irish Folk Ways. London: Routledge and Paul. https://ehrafworldcultures-yale-edu.bris.idm.oclc.org/document?id=er06-013.	299	1950	Sorcery	Magic item	Ritual	It is an interesting illustration of the pagan associations of cup-marks, and of the success of the symbol of the cross, that their use survived in folk practice only as cursing stones. Smooth pebbles resting in certain stone basins are turned three times against the sun. There are many examples in the west, some occurring on natural rock outcrops ( Fig. 91 ), others ground into stone slabs resti…	No	NA
British Isles	British (1485-1603)	ES14	AP	Pearson, Lu Emily. 1957. Elizabethans at Home. Stanford, Calif.: Stanford University Press. https://ehrafworldcultures-yale-edu.bris.idm.oclc.org/document?id=es14-010.	344	1558	Musical Instruments	Musical instrument	Music	To most Elizabethans, a marriage without noise was a poor thing, for noise shut out evil influences and indicated the nature of marriage as one of the crises of life. So there was the blaring of trumpets and the beating of drums and the clashing of cymbals. The drum was the chief instrument, the poorer people making hollow bones serve the purpose and, for cymbals and trumpets, using cleavers, ton…	Yes	NA
Southern Europe	Basques	EX08	AP	NA	NA	NA	NA	None	None	NA	NA	NA
Western Africa	Dogon	FA16	IA	Griaule, Marcel, and Michael A. Marcus. 1938. “Dogon Games.” In Travaux et Mémoires, HRAF MS: i, 276 leaves [original: viii, 291 , pl. Paris: Institut d’Ethnologie. https://ehrafworldcultures-yale-edu.bris.idm.oclc.org/document?id=fa16-013.	1931	156	Games	Game pieces	Games	Each one having thus the same number of pebbles, the winner throws them into the air, catches them upon the back of his hand, returns it immediately in order to catch it in his palm. He does this six times while counting:	Yes	NA
Western Africa	Mende	FC07	HC	Little, Kenneth Lindsay. 1951. “The Mende of Sierra Leone.” In International Library of Sociology and Social Reconstruction, 307. London: Routledge and Kegan Paul. https://ehrafworldcultures-yale-edu.bris.idm.oclc.org/document?id=fc07-002.	248	1945	Revelation and Divination	Divination	Ritual	The first thing for the patient to do is to consult a soothsayer. He has a bag of stones, each of which represents the various ills from which humanity suffers. In the course of manipulating his stones, the soothsayer asks his patient if he remembers having broken such and such a rule or done such and such an act. He tries to get the patient to confess some great or small misdemeanour which might…	Yes	A bag of stones
Western Africa	Mende	FC07	HC	Little, Kenneth Lindsay. 1951. “The Mende of Sierra Leone.” In International Library of Sociology and Social Reconstruction, 307. London: Routledge and Kegan Paul. https://ehrafworldcultures-yale-edu.bris.idm.oclc.org/document?id=fc07-002.	33	1945	Historical reconstruction	Social coordination	Other	In charge of them was an ‘officer’— K(ɔ)tulei-mui (one who passes the stone)—whose duty it was to see that an efficient watch was maintained. A stone was handed to one of the warriors on duty in the guard-house, and he carried it along to the next post, whence it was relayed completely round the fence back to the original point. It was then handed to the second man and completed a further circuit.	No	NA
Western Africa	Mende	FC07	HC	Little, Kenneth Lindsay. 1951. “The Mende of Sierra Leone.” In International Library of Sociology and Social Reconstruction, 307. London: Routledge and Kegan Paul. https://ehrafworldcultures-yale-edu.bris.idm.oclc.org/document?id=fc07-002.	48	1945	History	Social coordination	Other	It is probable that the rising was carefully engineered for a moment when the available British force was busy elsewhere, in destructive but abortive chase of the elusive Bai Bureh in the north. Its simultaneous nature is accounted for, possibly, in the suggestion that those responsible took away with them from their last meeting an equal number of small stones. One of these was thrown away each …	Yes	NA
Western Africa	Kpelle	FD06	HC	Lancy, David F. 1984. “Work, Play and Learning in a Kpelle Town.” In . Ann Arbor, Michigan: Xerox University Microfilms. https://ehrafworldcultures-yale-edu.bris.idm.oclc.org/document?id=fd06-009.	192	1968	Games	Game pieces	Games	Too-too is a stone game played by young boys and girls (age 6–9) and may be considered as training for the more complex stone games to be discussed below. Thirty-three stones are arranged in a line which may be straight, but is more often curved or crooked. The player must touch each stone and say “Too” for all 33 stones in order, at a high rate of speed.	Yes	NA
Western Africa	Tallensi	FE11	IA	Fortes, Meyer. 1938. “Social and Psychological Aspects of Education in Taleland.” In Memorandum, 64, 4 plates. London: Oxford University Press for the International Institute of African Languages and Cultures. https://ehrafworldcultures-yale-edu.bris.idm.oclc.org/document?id=fe11-005.	55	1934	Childhood activities	Play	Games	Pebbles make a fire-place, a thin piece of millet-stalk is the stirring-stick, some dried grass the firewood. Sometimes a real fire is lit, but usually it is merely imagined. Real grain is never used in such play—it is too valuable to waste thus, as the children themselves would be the first to insist.	Yes	NA
Western Africa	Tallensi	FE11	IA	Fortes, Meyer, and Jack Goody. 1987. “Religion, Morality, and the Person: Essays on Tallensi Religion.” In Essays in Social Anthropology, xiii, 347. Cambridge [Cambridgeshire]: Cambridge University Press. https://ehrafworldcultures-yale-edu.bris.idm.oclc.org/document?id=fe11-011.	15	1930	Revelation and Divination	Divination	Ritual	Having poured out the bag and spread out the code-objects, the diviner puts two small flat stones (the striking stones) or pieces of iron in front of himself. He continues to rattle, head turned aside, and chant, calling on his ancestors to come and divine. Presently he picks up two other flat stones (the testing stones) spits on one side of each stone, grips them together, wet against wet and th…	Yes	NA
Eastern Africa	Shilluk	FJ23	AP	Lienhardt, Godfrey. 1954. “The Shilluk of the Upper Nile.” In African Worlds, 138–93. London: Oxford University Press for the International African Institute. https://ehrafworldcultures-yale-edu.bris.idm.oclc.org/document?id=fj23-005.	157	1954	Revelation and Divination	Divination	Ritual	There are reports of a form of election slightly different from that described earlier in this essay. In Hofmayr's account the king-elect is agreed upon by the electors much in the way described, but Nuba from Liri, with whom Nyikang formed a relationship, are said to come with pebbles, which represent those who have a right to succeed. These pebbles, one of which has been prepared beforehand to …	No	Pebbles turn red or white
Eastern Africa	Shilluk	FJ23	AP	Westermann, Diedrich. 1912. “Introduction.” In The Shilluk People, Their Language and Folklore, XIX–LXIV. Philadelphia: The Board of Foreign Missions of the United Presbyterian Church of North America. https://ehrafworldcultures-yale-edu.bris.idm.oclc.org/document?id=fj23-031.	XXVI	1912	Ornament	Ornament	Other	Many grown-up men and youths wear a necklace of a peculiar kind of small, well-shaped, and marble-like stones, which have about the size of a pigeon-egg; they are very much valued, and the natives always ask an ox in exchange for them. These stones are collected by the Arabs of Kordofan about the numerous mountains there. The amount of labour required to work them into the proper shape accounts f…	Yes	Marble-like
Eastern Africa	Hadza	FN11	HG	NA	NA	NA	NA	None	None	NA	NA	NA
Central Africa	Mbuti	FO04	HG	Turnbull, Colin M. 1965. Wayward Servants: The Two Worlds of the African Pygmies. Garden City, N.Y.: The Natural History Press. https://ehrafworldcultures-yale-edu.bris.idm.oclc.org/document?id=fo04-002.	138	1965	Puberty and Initiation	Weapon	Weapon	In the late afternoons the mothers gather outside the hut, with their carrying baskets, and with a good supply of sticks and stones and any other suitable ammunition.	Yes	NA
Central Africa	Azande	FO07	HC	Calonne-Beaufaict, Adolphe de. 1921. “Azande: Introduction to a General Ethnography of Ubangi-Uele and Aruwimi Basins.” In . Bruxelles: Instituts Solvay, Travaux de l’Institut de Sociologie. https://ehrafworldcultures-yale-edu.bris.idm.oclc.org/document?id=fo07-018.	182	1921	Sacred objects and places	Charm	Ritual	If the route is still long and the sun already low on the horizon, place a pebble in the fork of a tree: you will gain time.	No	NA
Central Africa	Azande	FO07	HC	Calonne-Beaufaict, Adolphe de. 1921. “Azande: Introduction to a General Ethnography of Ubangi-Uele and Aruwimi Basins.” In . Bruxelles: Instituts Solvay, Travaux de l’Institut de Sociologie. https://ehrafworldcultures-yale-edu.bris.idm.oclc.org/document?id=fo07-018.	ix	1921	Historical reconstruction	Weapon	Weapon	Like the Momvu, they are very dark-skinned, thick-set and give the impression of an extremely frustrated population; like the ancient Makèrè, they constructed, as a means of defense, huts in the trees; like the Akarè, they used [xii] as weapons: stones thrown by means of a liana vine, a saber of small dimension and with only one edge. It is, on the other hand, certain that the Sudanese migrations…	Unclear	NA
Central Africa	Azande	FO07	HC	Larken, P. M. 1926–1927. “An Account of the Zande.” In Sudan Notes and Records, Vol. 9:1-55 , 85-135. [incomplete]. Khartoum: [s.n.]. https://ehrafworldcultures-yale-edu.bris.idm.oclc.org/document?id=fo07-008.	27	1927	Games	Game pieces	Games	Banga, a kind of draughts, is played by young and old. This requires the equivalent of a board, which is made by scooping out little hollows in the ground in some sheltered place, perhaps beneath the granary. Four rows of these hollows are made usually, with sixteen hollows to a row. A number of pebbles or beans are provided, the aim of a player being to possess himself of his opponent’s store by…	Yes	NA
Central Africa	Azande	FO07	HC	Larken, P. M. 1926–1927. “An Account of the Zande.” In Sudan Notes and Records, Vol. 9:1-55 , 85-135. [incomplete]. Khartoum: [s.n.]. https://ehrafworldcultures-yale-edu.bris.idm.oclc.org/document?id=fo07-008.	130	1927	Ceramic technology	Polishing	Tool	When dry, pots are turned upside down and baked in the open, only certain kinds of wood being suitable for the fire. While still [131] red-hot they are splashed with water in which bark of the ndili tree has been soaked, in order to blacken them. A black polish is sometimes given to the smooth surfaces, by means of graphite grains, which are mixed with water and a little powdered ironstone, paint…	No	NA
Central Africa	Azande	FO07	HC	Larken, P. M. 1926–1927. “An Account of the Zande.” In Sudan Notes and Records, Vol. 9:1-55 , 85-135. [incomplete]. Khartoum: [s.n.]. https://ehrafworldcultures-yale-edu.bris.idm.oclc.org/document?id=fo07-008.	104	1927	Musical Instruments	Musical instrument	Music	The kpazigi, or rattle, is made out of a round fruit with a skin that dries as hard as a nut’s shell; it is as big as a tangerine orange. The pulp is removed and a few small stones inserted through the hole, which is then plugged. The rattle is then jerked about or tossed from one hand to the other; it is also used to amuse the baby.”	Yes	NA
Central Africa	Azande	FO07	HC	Anderson, R. G. 1911. “Some Tribal Customs in Their Relation to Medicine and Morals of the Nyam-Nyam and Gour People Inhabiting the Eastern Bahr-El-Ghazal.” In Fourth Report of Wellcome Tropical Research Laboratories at the Gordon Memorial College Khatroum, 239-277 , plates [incomplete]. London: Baillière, Tindall and Cox. https://ehrafworldcultures-yale-edu.bris.idm.oclc.org/document?id=fo07-010.	257	1911	Sacred objects and places	Charm	Ritual	These might be termed ‘Pretty’ charms, they include the trinkets, etc., above referred to. Many such charms have no recognised object or effect but are collected by the wearer and carried, as the Arabs say, ‘Sakit’ or, as we should express it, ‘For luck.’ The majority, however, are, as protective mascots , supposed to possess the quality of attracting and fixing the regard of the Evil Spirit or E…	Unclear	Coloured stones
Central Africa	Azande	FO07	HC	De Graer, Albert M., and Margaret Coughlin. 1929. “The Art of Healing among the Azande.” In Congo, Vol. 10:220-25., 361-408 [incomplete]. Bruxelles: Goemaere. https://ehrafworldcultures-yale-edu.bris.idm.oclc.org/document?id=fo07-027.	239	1929	Medical Therapy	Medicine	Medicine	Pour over the head of the sufferer an infusion of bark from the top of the trunk of the Bugare. But before pouring the liquid, it must be frothed. This is done by throwing little stones in and mixing it with a stick. Eat sungbwa which has been cooked in water in which the bark of the root of Bandani and of Gbakanga has been cooked.[...] Remedies: Washing the body with an infusion of the crushed l…	Yes	NA
Southern Africa	Bemba	FQ05	HC	Hinfelaar, Hugo F. 1994. “Bemba-Speaking Women of Zambia in a Century of Religious Change (1892-1992).” In Studies of Religion in Africa : S to the Journal of Religion in Africa, v. 11:xiv, 224. Leiden: E. J. Brill. https://ehrafworldcultures-yale-edu.bris.idm.oclc.org/document?id=fq05-012.	17	1958	Games	Game pieces	Games	Mbusa means ‘things to be handed down’ Little girls often play a game during which they squat in a circle and, while singing, hand each other small pebbles, called mbusa . The explanation given was that life has to be handed down from one generation to the next. It is like stringing beads.	Yes	NA
Southern Africa	Tsonga	FT06	AP	Junod, Henri Alexandre. 1927. “The Life of a South African Tribe: Vol. 1.” In . London: Macmillan and Co., Limited. https://ehrafworldcultures-yale-edu.bris.idm.oclc.org/document?id=ft06-001.	349	1895	Games	Game pieces	Games	A single stone in a hole is called tshonga. Two stones are called mbiri. If the following holes are empty, and if these stones cannot lead the players further,mbiri takes the name of mpalati. It is bad luck! (Compare No. IX, on the drawing.) When you arrive with your last stone opposite two full holes, and consequently pick up 4, 5, 6 stones at a time, it is luck! It is malu. When only one hole i…	Yes	NA
Southern Africa	Tsonga	FT06	AP	Junod, Henri Alexandre. 1927. “The Life of a South African Tribe: Vol. 1.” In . London: Macmillan and Co., Limited. https://ehrafworldcultures-yale-edu.bris.idm.oclc.org/document?id=ft06-001.	547	1895	Revelation and Divination	Divination	Ritual	There are besides two kanye stones of an abnormal form, one found by a woman, the female nkanye, the other by a man, the male nkanye. These abnormal stones are very rare.	No	NA
Southern Africa	San	FX10	HG	Kaufmann, Hans, and Richard Neuse. 1910. “The ?Auin: A Contribution to the Study of the Bushmen.” Mitteilungen Aus Den Deutschen Schutzgebieten Vol. 23: HRAF ms: 1-75 [Original: 135-160 ]. https://ehrafworldcultures-yale-edu.bris.idm.oclc.org/document?id=fx10-002.	37	1908	Musical Instruments	Musical instrument	Music	Dance rattles (guri) are made of the cocoons of a night butterfly. These cocoons are strung on strings and dried. While the cocoons are still soft, little stones or pieces of ostrich egg shell are pressed into the inner cavity and the soft envelope is closed over them	Yes	NA
Southern Africa	San	FX10	HG	Draper, Patricia. 1976. “Social and Economic Constraints on Child Life among the !Kung.” In Kalahari Hunter-Gatherers : Studies of the !Kung San and Their Neighbors, 199–217, 398. Cambridge, Mass.: Harvard University Press. https://ehrafworldcultures-yale-edu.bris.idm.oclc.org/document?id=fx10-049.	203	1969	Childhood activities	Game pieces	Games	An example of a game played by the children may illustrate these remarks. The game, called zeni, is played by both girls and boys; each player takes his turn alone. A feather is joined to a weight (a pebble or an uncracked mongongo nut) with a leather thong about 15 cm long. The player hurls the weighted feather (zeni) into the air by means of a stick. When the zeni descends, the weight falls fir…	No	NA
Middle East	Kurds	MA11	PA	Hansen, Henny Harald. 1961. “The Kurdish Woman’s Life: Field Research in a Muslim Society, Iraq.” In Copenhagen Ethnographic Museum Record, ix, 213 , 99 plates. Kobenhavn: Nationalmuseet. https://ehrafworldcultures-yale-edu.bris.idm.oclc.org/document?id=ma11-004.	159	1961	Sacred objects and places	Charm	Ritual	Close to the saint's grave the women picked up small stones from the ground and attempted to make them stick to the wall at the side of the grating. It was said that if the stone remained sticking the wish one had would be granted, otherwise not.	No	NA
Eastern Africa	Konso	MP17	IA	Hallpike, C. R. (Christopher Robert). 2008. The Konso of Ethiopia: A Study of the Values of an East Cushitic People. Central Milton Keynes: AuthorHouse. https://ehrafworldcultures-yale-edu.bris.idm.oclc.org/document?id=mp17-004.	338	1500	Numerology	Burial practice	Ritual	A woman has 6 little stones put in a gourd on her grave (Takati).	Yes	NA
Arctic and Subarctic	Aleut	NA06	HG	Kissell, Mary Lois. 1907. “An Aleutian Basket.” In The American Museum Journal, Vol. 7:133–36. New York: American Museum of Natural History. https://ehrafworldcultures-yale-edu.bris.idm.oclc.org/document?id=na06-035.	134	1907	Mats and Basketry	Decorative craft	Music	Within the knob on the cover are several pebbles that rattle when shaken. The sound is considered to resemble the rattling of stones on a beach as they are moved by the waves	Yes	NA
Arctic and Subarctic	Aleut	NA06	HG	Jochelson, Waldemar. 1933. “History, Ethnology, and Anthropology of the Aleut.” In Publication, v, 91. Washington: Carnegie institution of Washington. https://ehrafworldcultures-yale-edu.bris.idm.oclc.org/document?id=na06-002.	63	1909	Games	Game pieces	Games	Agígix is a round stone. There are four stones in the game which are tossed up and caught with one hand.	Yes	NA
Arctic and Subarctic	Aleut	NA06	HG	Jochelson, Waldemar. 1933. “History, Ethnology, and Anthropology of the Aleut.” In Publication, v, 91. Washington: Carnegie institution of Washington. https://ehrafworldcultures-yale-edu.bris.idm.oclc.org/document?id=na06-002.	10	1909	Ornament	Ornament	Other	on their necks they wear simple small rounded stones with painted seals' hair and the white hair of old people.”	Unclear	NA
Arctic and Subarctic	Eyak	NA07	HG	Birket-Smith, Kaj, and Frederica De Laguna. 1938. The Eyak Indians of the Copper River Delta, Alaska. København: Levin & Munksgaard, E. Munksgaard. https://ehrafworldcultures-yale-edu.bris.idm.oclc.org/document?id=na07-001.	174	1883	Musical Instruments	Musical instrument	Music	However, the actors or dancers in the performances witnessed by ABERCROMBIE wore bracelets of tanned skin to which were attached claws and whelk shells. The latter had small pebbles or other rattling objects inside.	Yes	NA
Arctic and Subarctic	Eyak	NA07	HG	De Laguna, Frederica. 1990. “Eyak.” In Handbook of North American Indians. Northwest Coast, 7:189–96. Washington, D.C.: Smithsonian Institution : For sale by the Supt. of Docs., U.S. G.P.O. https://ehrafworldcultures-yale-edu.bris.idm.oclc.org/document?id=na07-002.	194	1792	Prayers and sacrifices	Amulet	Ritual	Cold water baths, use of a rubbing amulet (an incised pebble), sexual abstinence, fasting, bathing, or purging with devil's club infusion could bring good luck in a chancy undertaking or remove the contamination of childbirth or death.	No	NA
Arctic and Subarctic	Ingalik	NA08	HG	Osgood, Cornelius. 1958. “Ingalik Social Culture.” In Yale University Publications in Anthropology, 289. New Haven: Published for the Dept. of Anthropology, Yale University, by The Yale University Press. https://ehrafworldcultures-yale-edu.bris.idm.oclc.org/document?id=na08-002.	258	1934	Weapon	Weapon	Weapon	A small stone is used as ammunition. It is placed in the square of skin and the sling is swung in a horizontal circle above the head a few times so that when one of the lines is released, the stone is projected through the air.	No	NA
Arctic and Subarctic	Copper Inuit	ND08	HG	Jenness, Diamond. 1959. The People of the Twilight. Chicago, Ill.: University of Chicago Press. https://ehrafworldcultures-yale-edu.bris.idm.oclc.org/document?id=nd08-029.	163	1914	Childhood activities	Toys	Games	the children played their own games on the slope above. They set up fences of turf to enclose fictitious caribou, and dug shallow pits from which to shoot their arrows; or they marked out a line of snow-huts with pebbles, and filled the dance-house with imaginary singers. Thus the occupations of the parents were the pastimes of the children, who learned in play their duties of after years.	Yes	NA
Arctic and Subarctic	Kaska	ND12	HG	Teit, James Alexander, and June Helm. 1956. “Field Notes on the Tahltan and Kaska Indians: 1912-15.” Anthropologica, no. No. 3: 39–171. https://ehrafworldcultures-yale-edu.bris.idm.oclc.org/document?id=nd12-005.	162	1834	Mourning	Ritual	Ritual	On the second day a woman of the opposite phratry brought her some food on a large flat stone. On the same stone was a number of small stones or pebbles set all round. Each one of these pebbles represented a living relative and was called by name. The stone was left with the widow over night. During the night she prayed, “May my relatives be well, may they live long, may none of them be sick, etc…	Yes	NA
Arctic and Subarctic	Kaska	ND12	HG	Teit, James Alexander, and June Helm. 1956. “Field Notes on the Tahltan and Kaska Indians: 1912-15.” Anthropologica, no. No. 3: 39–171. https://ehrafworldcultures-yale-edu.bris.idm.oclc.org/document?id=nd12-005.	121	1834	Puberty and Initiation	Grooming	Tool	Other ceremonies girls performed were as follows. The girl rubbed her body with small, very smooth water worn stones, preferably those of a black color, so her skin would be smooth and soft.	Yes	NA
Arctic and Subarctic	Kaska	ND12	HG	Teit, James Alexander, and June Helm. 1956. “Field Notes on the Tahltan and Kaska Indians: 1912-15.” Anthropologica, no. No. 3: 39–171. https://ehrafworldcultures-yale-edu.bris.idm.oclc.org/document?id=nd12-005.	129	1834	Ornament	Ornament	Other	Generally two or more of the pendants consisted of oval-shaped stones enclosed in leather and embroidered. These were weights intended to assist the hair to grow long.	Yes	NA
Arctic and Subarctic	Slavey	ND14	HG	NA	NA	NA	NA	None	None	NA	NA	NA
Northwest Coast and California	Nuxalk	NE06	HG	McIlwraith, T. F. (Thomas Forsyth). 1948. The Bella Coola Indians: Volume One. Toronto: University of Toronto Press. https://ehrafworldcultures-yale-edu.bris.idm.oclc.org/document?id=ne06-001.	730	1850	Magical and Mental Therapy	Medicine	Medicine	The owner of the remedy obtains a dry, clean skull, places within it a little water which he brings to a boil with hot pebbles and adds a small quantity of mountain goat marrow. The patient is given a dry stick, about three feet in length, from which the pith has been extracted to make a tube.	Yes	NA
Northwest Coast and California	Haida	NE09	HG	NA	NA	NA	NA	None	None	NA	NA	NA
Plains and Plateau	Kutenai	NF08	HG	Tro, Roger P. 1967. “The Material Culture of the Kutenai.” Archaeology in Montana Vol. 8 (4): 1–11. https://ehrafworldcultures-yale-edu.bris.idm.oclc.org/document?id=nf08-010.	67	1790	Ornament	Ornament	Other	Shells, stone beads, animal claws and other small objects were used to make necklaces, wristlets and earrings	Unclear	NA
Arctic and Subarctic	Ojibwa	NG06	HG	Skinner, Alanson Buck. 1911. “Notes on the Eastern Cree and Northern Saulteaux.” In Anthropological Papers of the American Museum of Natural History, 9:1-177 [incomplete]. New York: The Trustees. https://ehrafworldcultures-yale-edu.bris.idm.oclc.org/document?id=ng06-003.	141	1908	Games	Toys	Games	Bows and arrows, bow guns, and hand slings are favorite children's toys. These are sometimes very diminutive. The Lac Seul Saulteaux used a so-called “popgun” or “flipping stick” but in a different manner from the more northern Saulteaux. Among the latter, it is long, pointed and supple, bending over or bowing backward. It is used to hurl single stones or pebbles,	Yes	NA
Arctic and Subarctic	Ojibwa	NG06	HG	Skinner, Alanson Buck. 1911. “Notes on the Eastern Cree and Northern Saulteaux.” In Anthropological Papers of the American Museum of Natural History, 9:1-177 [incomplete]. New York: The Trustees. https://ehrafworldcultures-yale-edu.bris.idm.oclc.org/document?id=ng06-003.	143	1908	Musical Instruments	Musical instrument	Music	Rattles used by the midéwin were formerly made of a birchbark cylinder containing pebbles, with a handle running through it from end to end.	Yes	NA
Arctic and Subarctic	Ojibwa	NG06	HG	Jenness, Diamond. 1935. “The Ojibwa Indians of Parry Island, Their Social and Religious Life.” In Bulletin, vi, 115. Ottawa: National Museum of Canada, J. O. Patenaude, printer. https://ehrafworldcultures-yale-edu.bris.idm.oclc.org/document?id=ng06-001.	11	1911	Ordering of Time	Counting	Counting	To keep track of the days the Parry Island Ojibwa sometimes cut notches on a stick, or marked it with charcoal. In summer an alternative method was to put pebbles in a bag, one pebble for each day.	Yes	NA
Arctic and Subarctic	Innu	NH06	HG	Lane, Kenneth S. 1952. “The Montagnais Indians, 1600-1640.” The Kroeber Anthropological Society Papers, no. No. 7: 1–62. https://ehrafworldcultures-yale-edu.bris.idm.oclc.org/document?id=nh06-018.	17	1600	Musical Instruments	Musical instrument	Music	Small pebbles were placed inside the drum. Drums seem to have usually been used by shamans, although others occasionally used them too. The drum was not struck with a stick but was turned and shaken so that the pebbles within it rattled.	Yes	NA
Arctic and Subarctic	Innu	NH06	HG	McGee, John T. 1961. “Cultural Stability and Change among the Montagnais Indians of the Lake Melville Region of Labrador.” In Anthropological Series, 8, 159 , 7 plates. Washington, D.C.: Catholic University of America Press. https://ehrafworldcultures-yale-edu.bris.idm.oclc.org/document?id=nh06-026.	67	1942	Hunting and Trapping	Hunting tool	Tool	Skinning is always men's work; whereas dressing a hide is generally woman's work; sometimes men do this work, using woman's tools, which include a small sack of pebbles held behind the haft of the leg bone scraper to give added force to each push of the scraper removing fat and detritus from the hide.	Yes	Small sack of pebbles
Eastern Woodlands	Mi'kmaq	NJ05	HG	Wallis, Wilson D. (Wilson Dallam), and Ruth Sawtell Wallis. 1955. “The Micmac Indians of Eastern Canada.” In . Minneapolis: University of Minnesota Press. https://ehrafworldcultures-yale-edu.bris.idm.oclc.org/document?id=nj05-001.	191	1911	Musical Instruments	Musical instrument	Music	A rattle of birch bark, which contained pebbles, and a horn with shot were use	Yes	NA
Eastern Woodlands	Mi'kmaq	NJ05	HG	Prins, Harald E. L. 1996. “The Mi’kmaq: Resistance, Accomodation, and Cultural Survival.” In Case Studies in Cultural Anthropology, xvi, 250. Fort Worth: Harcourt Brace College Pub. https://ehrafworldcultures-yale-edu.bris.idm.oclc.org/document?id=nj05-010.	37	1500	Shamans and Psychotherapists	Charm	Ritual	In shamanic practice, a puowin employed special fetish objects, which could include small carvings of animal bone or wood, a piece of leather or bark, a pebble, or any other object. These charms were carried in a leather pouch called puowinuti (“mystery bag”).	Yes	NA
Eastern Woodlands	Cherokee	NN08	OSC	Gilbert, William Harlen. 1978. “The Eastern Cherokees.” In Bulletin ; Anthropological Papers, 169–413. New York: AMS Press. https://ehrafworldcultures-yale-edu.bris.idm.oclc.org/document?id=nn08-023.	336	1540	Shamans and Psychotherapists	Noise-maker	Music	The conjurer took the deerskin brought in by the hunters and put it beside swan's feathers on the waterside. He then prayed to the creator or moon to darken the sun's face and then shook the terrapin shell with pebbles inside to resemble thunder.	Yes	NA
Plains and Plateau	Comanche	NO06	HG	Gelo, Daniel J. 2006. Comanche Belief and Ritual. Ann Arbor, Mich.: University Microfilms International. https://ehrafworldcultures-yale-edu.bris.idm.oclc.org/document?id=no06-040.	162	1700	Utensils	Noise-maker	Music	The gourd is “loaded” with shot, road gravel, or (ideally, according to one informant) tiny clear pebbles found on ant hills near a certain lake in the Wichitas.	Yes	NA
Plains and Plateau	Comanche	NO06	HG	Wallace, Ernest, and E. Adamson (Edward Adamson) Hoebel. 1952. “The Comanches: Lords of the South Plains.” In Civilization of the American Indian Series, v. 34:xviii, 381 , 16 plates. Norman: University of Oklahoma Press. https://ehrafworldcultures-yale-edu.bris.idm.oclc.org/document?id=no06-003.	159	1700	Sacred objects and places	Magic item	Medicine	Therefore, the medicine bag which contained the material substance that served as a medium for consultation with the guardian spirit was likely to contain a great variety of objects identified with its source of the power. Among its contents might be a handful of sweet grass, certain herbs, a deer's tail, a bird's claw, small stones, the gristle of a bear snout, the dried maw of a buffalo, the sk…	Yes	NA
Plains and Plateau	Gros Ventre	NQ13	HG	NA	NA	NA	NA	None	None	NA	NA	NA
Plains and Plateau	Klamath	NR10	HG	NA	NA	NA	NA	None	None	NA	NA	NA
Southwest and Basin	Northern Paiute	NR13	HG	Kelly, Isabel Truesdell. 1934. “Ethnography of the Surprise Valley Paiute.” In University of California Publications. American Archaeology and Ethnology, v. 31:67-210 , plates 17-32. Berkeley, Calif.: University of California Press. https://ehrafworldcultures-yale-edu.bris.idm.oclc.org/document?id=nr13-001.	171	1870	Games	Game pieces	Games	Jacks. —Three or four played nada'kapi. Small stones were gathered in a pile or placed in a row and hidden in the dust. A pebble was then thrown in the air, a grab made for the hidden stones, and the tossed pebble caught. When one missed, the play passed to an opponent.	Yes	NA
Southwest and Basin	Northern Paiute	NR13	HG	Park, Willard Z. (Willard Zerbe), d. 1965. 1938. “Shamanism in Western North America: A Study in Cultural Relationships.” In Northwestern University Studies in the Social Sciences, viii, 1–71. Evanston And Chicago: Northwestern University. https://ehrafworldcultures-yale-edu.bris.idm.oclc.org/document?id=nr13-011.	534	1933	Musical Instruments	Musical instrument	Music	There are two kinds of shaman's rattles. One is the jingling deer hooflet type; the other has a drum of dried skin of deer's ears. The second type is made by scraping the skin clean of hair, soaking it in water, and sewing together the edges. Sand is packed inside, and the skin is allowed to dry until it is hard and stiff. Then the sand is removed and a handle of greasewood or willow about eight …	Yes	NA
Southwest and Basin	Northern Paiute	NR13	HG	Fowler, Catherine S., and Sven S. (Sven Samuel) Liljeblad. 1986. “Northern Paiute.” In Handbook of North American Indians. Great Basin, Vol. 11:435–65. Washington, D. C.: Smithsonian Institution : For sale by the Supt. of Docs., U.S.G.P.O. https://ehrafworldcultures-yale-edu.bris.idm.oclc.org/document?id=nr13-016.	446	1800	Ornament	Ornament	Other	Women, and occasionally men, wore shell or stone pendants suspended from pierced ears.	Unclear	NA
Northwest Coast and California	Pomo	NS18	HG	Loeb, Edwin Meyer. 1926. “Pomo Folkways.” In Publications in American Archaeology and Ethnology, 19:149-404 , plates. Berkeley, Calif.: University of California Press. https://ehrafworldcultures-yale-edu.bris.idm.oclc.org/document?id=ns18-003.	189	1926	Musical Instruments	Musical instrument	Music	The cocoon rattle was formed by fastening about six cocoons to a stick from six to eight feet in length. Each cocoon was carefully wrapped and tied to the stick separately with wild hemp. Little pebbles were taken from the ant hills and tied inside of the cocoons.	Yes	NA
Northwest Coast and California	Pomo	NS18	HG	Loeb, Edwin Meyer. 1926. “Pomo Folkways.” In Publications in American Archaeology and Ethnology, 19:149-404 , plates. Berkeley, Calif.: University of California Press. https://ehrafworldcultures-yale-edu.bris.idm.oclc.org/document?id=ns18-003.	185	1926	Weapons	Weapon	Weapon	Slings were also used in warfare. The sling throwers remained a little way to the rear of the battle line and were supplied with stones brought to them in baskets by small boys.	Yes	NA
Northwest Coast and California	Pomo	NS18	HG	Barrett, S. A. (Samuel Alfred). 1952. “Material Aspects of Pomo Culture.” In Bulletin of the Public Museum of the City of Milwa, 2 v., 507. Milwaukee, Wis.: Published by order of the Board of Trustees. https://ehrafworldcultures-yale-edu.bris.idm.oclc.org/document?id=ns18-023.	335	1820	Sacred objects and places	Charm	Ritual	“Lucky rocks” were very important. Any peculiarly formed, water-washed pebble (particularly one with perforation), any small stone with a cleft at one end, or which resembles some object like a pestle or some other well known form, was considered to possess special power and was used as a charm.	Unclear	NA
Northwest Coast and California	Yokuts	NS29	HG	Gayton, A. H. (Anna Hadwick). 1948. “Yokuts and Western Mono Ethnography: Vol. 1, Tulare Lake, Southern Valley, and Central Foothill Yokuts.” In Anthropological Records, viii, 1–253, 291–301. Berkeley: Univ. of California Press. https://ehrafworldcultures-yale-edu.bris.idm.oclc.org/document?id=ns29-001.	202	1880	Games	Game pieces	Games	Jackstones. —Girls, very rarely boys, played with twenty pebbles. One pebble was thrown up in the air, another picked up, and the thrown one caught as it fell; this routine was continued until a miss occurred.	Yes	NA
Northwest Coast and California	Yokuts	NS29	HG	Gayton, A. H. (Anna Hadwick). 1948. “Yokuts and Western Mono Ethnography: Vol. 1, Tulare Lake, Southern Valley, and Central Foothill Yokuts.” In Anthropological Records, viii, 1–253, 291–301. Berkeley: Univ. of California Press. https://ehrafworldcultures-yale-edu.bris.idm.oclc.org/document?id=ns29-001.	121	1880	Musical Instruments	Musical instrument	Music	At one side were two singers who used rattles made of stiff deer hide tied over the end of a stick and containing a few pebbles. This type was used for no other dance.	Yes	NA
Northwest Coast and California	Yokuts	NS29	HG	Latta, Frank Forrest. 1949. Handbook of Yokuts Indians. Oildale, Calif.: Bear State Books. https://ehrafworldcultures-yale-edu.bris.idm.oclc.org/document?id=ns29-003.	208	1850	Sacred objects and places	Charm	Ritual	The most interesting specimens of rude aboriginal art are charm or sorcery stones. Ray Dexter has one with the polish worn off that he found in the slough, and Frank Francis has another and highly polished one of a fine-grained, hard stone that was found on the Rev. Mr. Crittenden's ranch. Many charm stones are reported from Mr. Summer's ranch. These stones are of various shapes and sizes. The pu…	Unclear	NA
Northwest Coast and California	Yurok	NS31	HG	NA	NA	NA	NA	None	None	NA	NA	NA
Southwest and Basin	Eastern Apache	NT08	HG	Opler, Morris Edward. 1941. An Apache Life-Way: The Economic, Social, and Religious Institutions of the Chiricahua Indians. Chicago: University of Chicago Press. https://ehrafworldcultures-yale-edu.bris.idm.oclc.org/document?id=nt08-001.	53	1840	Games	Game pieces	Games	Little girls are skilful at a game comparable to jackstones. “Four or five girls from about seven to fourteen years of age usually play together.” One way of playing is called “those which pass each other again and again.” Four stones are juggled while the girls walk along until a certain mark is reached. In another type of “rock game” an attempt is made to pick up four stones successively with o…	Yes	NA
Southwest and Basin	Eastern Apache	NT08	HG	Opler, Morris Edward. 1941. An Apache Life-Way: The Economic, Social, and Religious Institutions of the Chiricahua Indians. Chicago: University of Chicago Press. https://ehrafworldcultures-yale-edu.bris.idm.oclc.org/document?id=nt08-001.	73	1840	Athletic Sports	Game pieces	Games	They have to pick up the stones and sling them at each other, one side against the other. They have to learn to duck and dodge and keep from being hit. They are taught to throw at each other and to hit each other. If a stone hits you in the head, you are gone; if it hits you in the arm, it may break a bone.	Unclear	NA
Southwest and Basin	Eastern Apache	NT08	HG	Stockel, H. Henrietta. 1991. Women of the Apache Nation: Voices of Truth. Reno: University of Nevada Press. https://ehrafworldcultures-yale-edu.bris.idm.oclc.org/document?id=nt08-006.	42	1800	Warfare	Saliva Stimulant	Medicine	The Apaches knew every spot where water could be found, no matter how small and inaccessible. But they did not need water like the white man. With a pebble under the tongue to keep the saliva flowing, one of Nana's raiders could go without water under the blaze of the desert sun two days longer than a white man could survive	No	NA
Southwest and Basin	Zuni	NT23	IA	Bunzel, Ruth Leah. 1932. “Introduction to Zuñi Ceremonialism.” In 47th Annual Report of the Bureau of American Ethnology, 467–544. Washington: U. S. Government Printing Office. https://ehrafworldcultures-yale-edu.bris.idm.oclc.org/document?id=nt23-005.	491	1932	Sacred objects and places	Magic item	Ritual	Some men always carry with them pieces of medicine roots or packages of red paint as amulets. Others possess collections of pebbles and sticks of black paint, from which they seek help in special emergencies, and which are honored with prayers and songs.	Yes	Polish p. 490
Southwest and Basin	Zuni	NT23	IA	Bunzel, Ruth Leah. 1932. “Zuñi Katcinas: An Analytical Study.” In 47th Annual Report of the Bureau of American Ethnology, 837–903. Washington: U. S. Government Printing Office. https://ehrafworldcultures-yale-edu.bris.idm.oclc.org/document?id=nt23-006.	872	1928	Musical Instruments	Musical instrument	Music	The rattles are made by shaking the seeds out of dry gourds and inserting in their place small pebbles.	Yes	NA
Northern Mexico	Huichol	NU19	OSC	Zingg, Robert M. (Robert Mowry). 1938. “Report of the Mr. and Mrs. Henry Pfeiffer Expedition for Huichol Ethnography: The Huichols: Primitive Artists.” In Contributions to Ethnography, lxvi, 826. New York City: G.E. Stechert and Company. https://ehrafworldcultures-yale-edu.bris.idm.oclc.org/document?id=nu19-001.	357	1890	Sacred objects and places	Magic item	Ritual	There was another worked stone in cylindrical form, which my informant said was the drum of the hewi. With these worked stones are some water-worn pebbles, almost perfectly round. These are the balls of the hewi, my informant assured me.	Yes	NA
Northern Mexico	Huichol	NU19	OSC	Preuss, Konrad Theodor, and Peter T. Furst. 1996. “Konrad Theodor Preuss (1869-1938) on the Huichols.” In People of the Peyote: Huichol Indian History, Religion, & Survival, 94–135. Albuquerque: University of New Mexico Press. https://ehrafworldcultures-yale-edu.bris.idm.oclc.org/document?id=nu19-014.	133	1905	Sacred objects and places	Magic item	Ritual	Because, as in ancient Mexico, when children are born they come down from the sky, and it is to the heavens that the souls go back at death, until they are snatched from the air by the shaman-singers in the form of five little stones of which their relatives take custody.	Yes	NA
Southeast Asia	Ifugao	OA19	IA	Barton, Roy Franklin. 1946. “The Religion of the Ifugao.” In Memoir, 219. Menasha, Wis.: American Anthropological Association. https://ehrafworldcultures-yale-edu.bris.idm.oclc.org/document?id=oa19-001.	164	1908	Peacemaking	Magic item	Ritual	Possibly I ought to have mentioned before that during these rites a wide flat basket has stood on the floor containing objects which illustrate or personify these invocations. There are branches of the humang tree, stronger in magic than any other tree or plant—it glows in the presence of poison and is guarded by a king cobra that, according to belief, sips its sap. The humang symbolizes the Cobr…	No	NA
Southeast Asia	Ifugao	OA19	IA	Barton, Roy Franklin. 1919. “Ifugao Law.” In Publications in American Archaeology and Ethnology, 187, plates. Berkeley: University of California Press. https://ehrafworldcultures-yale-edu.bris.idm.oclc.org/document?id=oa19-002.	96	1908	Trial procedures	Punishment	Other	The hot water ordeal.—A pot, a foot or more in depth, is filled with water and heated to a furious boiling. A pebble is dropped into it. The accused must reach his hand into the water without undue haste, extract the pebble, and then replace it. Undue haste is interpreted as a confession of guilt.	No	NA
Southeast Asia	Ifugao	OA19	IA	Lambrecht, Francis. 1957. “The Mayawyaw Ritual: VII. Hunting and Its Ritual.” Journal of East Asiatic Studies Vol. 6 (1): 1–28. https://ehrafworldcultures-yale-edu.bris.idm.oclc.org/document?id=oa19-025.	8	1924	Fishing	Hunting tool	Tool	The bungwi’t is the line operated by the fisherman. Its hook, bungwi’t, is very small and is not provided with a barb. It is attached to the string in the same way as a la’wid hook (above). Near to the hook a couple of small stones (or, nowadays, a small lead bullet) are tied to the string.	No	NA
Southeast Asia	Ifugao	OA19	IA	Lambrecht, Francis. 1954. “Ancestors’ Knowledge among the Ifugaos and Its Importance in the Religious and Social Life of the Tribe.” Journal of East Asiatic Studies Vol. 3 (4): 359–65. https://ehrafworldcultures-yale-edu.bris.idm.oclc.org/document?id=oa19-029.	361	1924	Kin relationships	Genealogy	Other	He talks about pedigrees. Our expert, warming at the thought that the people around him are highly interested, gathers a heap of small stones and says: “This is Ancestor Bangáchon and this is Gáyon, his wife”. Meanwhile he places two small stones, side by side in front of his big toes. “They had four children”, he continues, “ Puligón, a boy, Búgan, a girl, Immamo, also a girl, Binúlug, also a gi…	Yes	NA
Southeast Asia	Ifugao	OA19	IA	Barton, Roy Franklin. 1938. Philippine Pagans: The Autobiographies of Three Ifugaos. London: George Routledge & Sons. https://ehrafworldcultures-yale-edu.bris.idm.oclc.org/document?id=oa19-013.	145	1937	Childhood activities	Weapon	Weapon	After that we would fill the roll of our skirt, in front, above the girdle [ kabuyag —used by the women as a pocket] with stones and engage in stone-throwing.	Yes	NA
Southeast Asia	Ifugao	OA19	IA	Barton, Roy Franklin. 1911. “The Harvest Feast of the Kiangan Ifugao.” Philippine Journal of Science Vol. 6: 81-105 , plates. https://ehrafworldcultures-yale-edu.bris.idm.oclc.org/document?id=oa19-021.	83	1908	Sacred objects and places	Charm	Ritual	In one trough are some twelve to twenty stones called buga . The following is the story of the buga: Alingdayu, the place spirit of Nagadañgan, used to eat gold. In his stomach the gold turned to stone. He gave this stone to Balitok, the Ifugao Noah, who, with his sister Bugan, survived a flood that drowned all other people. Alingdayu told Balitok that so long as he kept the stone he would have g…	Yes	NA
Australia	Aranda	OI08	HG	Chewings, Charles. 1936. “Back in the Stone Age: The Natives of Central Australia.” In . Sydney, Australia: Angus & Robertson, limited. https://ehrafworldcultures-yale-edu.bris.idm.oclc.org/document?id=oi08-039.	67	1936	Shamans and Psychotherapists	Medicine	Medicine	The man was laid on his side and the magician felt and pressed the seat of the complaint, much in the same way that a surgeon would do, then started sucking the spot with considerable vigour, making a bubbling noise with his mouth. Secreted in his mouth, he had a quantity of pebbles and bits of bone. With apparently Herculean [68] efforts he would extract one and show it, then have another go, an…	Yes	NA
Australia	Aranda	OI08	HG	Róheim, Géza. 1945. “The Eternal Ones of the Dream: A Psychoanalytic Interpretation of Australian Myth and Ritual.” In IUP Paperback Library, xiii, 270 , 4 plates. New York: International Universities Press. https://ehrafworldcultures-yale-edu.bris.idm.oclc.org/document?id=oi08-009.	188	1945	Magical and Mental Therapy	Magic item	Ritual	‘A man’s power in the occult art would appear to be proportioned to his vitality, and the degree of vitality which he possessed dependent upon the number of sacred pebbles and the quantity of jurru (rope) which he carried within him. One kind of sacred pebble was called kundir, and the man who had an abundance of them was called kundir bonggan (pebbles many).	Yes	NA
Australia	Aranda	OI08	HG	Róheim, Géza. 1945. “The Eternal Ones of the Dream: A Psychoanalytic Interpretation of Australian Myth and Ritual.” In IUP Paperback Library, xiii, 270 , 4 plates. New York: International Universities Press. https://ehrafworldcultures-yale-edu.bris.idm.oclc.org/document?id=oi08-009.	128	1945	Sacred objects and places	Magic item	Ritual	There is a very strong magic power in these stones, and their form is regarded as variable. For instance, if such a stone is left uncovered it may grow legs and run away; so they are worn hanging from the neck in little sacks.	Yes	Little sack mentioned
Australia	Tiwi	OI20	HG	NA	NA	NA	NA	None	None	NA	NA	NA
Melanesia	Manus	OM06	HG	Fortune, Reo, and Australian National Research Council. 1935. “Manus Religion: An Ethnological Study of the Manus Natives of the Admiralty Islands.” In Memoirs of the American Philosophical Society …, vol III:x, 391 , plates. Philadelphia: The American Philosophical Society. https://ehrafworldcultures-yale-edu.bris.idm.oclc.org/document?id=om06-003.	103	1928	Magic	Charm	Ritual	Similarly a few persons keep luck-giving pieces of mother-of-pearl shell, or odd shaped stones, without doing more about it.	No	NA
Polynesia	Bau Fijians	OQ12	PHG	Deane, Reverend, W. (Wallace). 1921. Fijian Society: Or the Sociology and Psychology of the Fijians. London: Macmillan and Co. https://ehrafworldcultures-yale-edu.bris.idm.oclc.org/document?id=oq12-002.	180	1839	Hunting and Trapping	Hunting tool	Tool	The ocean at this place is shallow enough for the bottom to be dimly seen, yet not so shallow as to make it possible to frighten the turtle lying upon the ocean floor beneath, if a boat or canoe appears overhead. The natives go out in canoes well supplied with pebbles. The moment they see the shadowy form of a vónu in the dim depths below, they quietly drop a stone upon it. This causes it to move…	Unclear	NA
Micronesia	Chuuk	OR19	OSC	Caughey, John L. 1977. “Fa’a’nakkar Cultural Values in a Micronesian Society.” In University of Pennsylvania Publications in Anthropology, x, 180. Philadelphia, Pa.: Department of Anthropology, University of Pennsylvania. https://ehrafworldcultures-yale-edu.bris.idm.oclc.org/document?id=or19-026.	137	1968	Sorcery	Magic item	Ritual	A man wanted to build a meeting house for the descent line of this children. He had kinship connections with two master builders and they both offered to help. Shortly after the meeting house was finished three men in the district said it was bad. They were warned to stop their talk but refused, saying again that there would be deaths. The people of the meeting house agreed to sorcerize their cri…	Yes	NA
Micronesia	Chuuk	OR19	OSC	Gladwin, Thomas, and Seymour Bernard Sarason. 1953. “Truk: Man in Paradise.” In Viking Fund Publications in Anthropology, 655. New York: Wenner-Gren Foundation for Anthropological Research. https://ehrafworldcultures-yale-edu.bris.idm.oclc.org/document?id=or19-002.	82	1947	Childhood activities	Weapon	Weapon	They run impromptu races, practise throwing stones by the hour, or try to catch birds, an effort which is surprisingly often crowned with success.	Yes	NA
Polynesia	Tikopia	OT11	OSC	NA	NA	NA	NA	None	None	NA	NA	NA
Polynesia	Samoans	OU08	HC	Buck, Peter Henry. 1930. “Samoan Material Culture.” In Bulletin, 1 l., xi, [1], [3]-724. Honolulu, Hawaii: The Museum. https://ehrafworldcultures-yale-edu.bris.idm.oclc.org/document?id=ou08-005.	608	1927	Warfare	Weapon	Weapon	The sling stones were not worked but were selected from waterworn pebbles ( ala ) of appropriate size. Some stones ( ala papa ) were said to burst on striking. At Fitiuta, Tau, the waterworn stones from the Laufiti stream, five miles distant, were in much favor as sling stones. Before hostilities men were sent to the stream to bring back loads of stones as ammunition.	Yes	NA
Polynesia	Samoans	OU08	HC	Buck, Peter Henry. 1930. “Samoan Material Culture.” In Bulletin, 1 l., xi, [1], [3]-724. Honolulu, Hawaii: The Museum. https://ehrafworldcultures-yale-edu.bris.idm.oclc.org/document?id=ou08-005.	553	1927	Games	Game pieces	Games	Jackstones ( sapo ) was played by children, especially girls, with five stones about the size of ordinary marbles. The stones were termed 'ai which is a general name applied to small articles used in games. The principle of the game was to toss a stone and while it was in the air to execute various movements before catching it in its descent.	Yes	NA
Polynesia	Samoans	OU08	HC	Buck, Peter Henry. 1930. “Samoan Material Culture.” In Bulletin, 1 l., xi, [1], [3]-724. Honolulu, Hawaii: The Museum. https://ehrafworldcultures-yale-edu.bris.idm.oclc.org/document?id=ou08-005.	474	1927	Fishing Gear	Hunting tool	Tool	Stone sinkers. Waterworn stones of round or oval form are used. They are attached separately to the bottom rope by separate pieces of cord.	Yes	NA
Polynesia	Hawaiians	OV05	OSC	Kamakau, Samuel Manaiakalani, Dorothy B. Barrère, and Mary Kawena Pukui. 1976. “The Works of the People of Old =: Na Hana a Ka Po’e Kahiko.” In Bernice P. Bishop Museum Special Publication, viii, 170. Honolulu: Bishop Museum Press. https://ehrafworldcultures-yale-edu.bris.idm.oclc.org/document?id=ov05-010.	66	1800	Fishing Gear	Hunting tool	Tool	Pairs of these sticks were bound together at their thicker ends to form arches and small stones were tied to the four tip ends. When the sticks were crossed and fastened at each tip end to the marginal cord, the sticks arched up like rainbows. This was called the la of the net; the he of the net were the outside cords that attached the tips of the walahe`e sticks to the net corners.	Yes	NA
Polynesia	Maori	OZ04	PHG	Best, Elsdon. 1924. “The Maori: Volume 2.” In Memoirs of the Polynesian Society, 5:x, 638. Wellington, N.Z.: Printed by H.H. Tombs, limited. https://ehrafworldcultures-yale-edu.bris.idm.oclc.org/document?id=oz04-002.	16	1820	Sacred Objects and Places	Counting	Counting	Our priest now proceeds to the rear of the paparoa, or cloak-covered spot occupied by the parents, and there excavates a hole in the earth about knee deep. In that hole he sets a post, called the pou uekaha, at the base of which he deposits a certain number of stones, one for each day of the period of labour of the mother. He also placed therein another series of stones to indicate the month in w…	Yes	NA
North Asia	Nenets	RU41	PHG	Lehtisalo, Toivo, and Frieda Schütze. 1924. “Sketch of a Mythology of the Yurak Samoyed.” In Suomalais-Ugrilaisen Seuran Toimituksia, HRAF ms: 2, 184. Helsinki: Société Finno-ougrienne. https://ehrafworldcultures-yale-edu.bris.idm.oclc.org/document?id=ru41-017.	97	1911	Sacred objects and places	Charm	Ritual	The haehe of the tundra Yurak are small stones of a special appearance which the sorcerer takes from the mountain or rock of a holy place and gives out. They then become pieces of the world mountain in which the spirit creature is hidden.	Unclear	NA
Central America	Talamancans	SA19	OSC	Messer, Ellen. 1979. Zapotec Plant Knowledge: Classification, Uses and Communication about Plants in Mitla, Oaxaca, Mexico. Ann Arbor: Xerox University Micofilms. https://ehrafworldcultures-yale-edu.bris.idm.oclc.org/document?id=nu44-018.	385	1971	Numerology	Medicine	Medicine	The green canes and flowers may symbolize rebirth, renewal, or life, growing up from the earth, but these explanations are purely conjectures. It is interesting that the 13 green ( carrizo verde ya biki ya) were specified, with the number 13 presumably having some magical connotations (13 river pebbles used in a cure for babies diarrhea and fever; 13 herbs used in a cure for whooping cough)	Yes	NA
Central America	Kuna	SB05	HC	Densmore, Frances. 1926. “Music of the Tule Indians of Panama.” In Smithsonian Miscellaneous Collection, 77:[39 ], plates. Washington: Smithsonian Institution. https://ehrafworldcultures-yale-edu.bris.idm.oclc.org/document?id=sb05-014.	11a	1926	Musical Instruments	Musical instrument	Music	A woman’s dance rattle contains many small pebbles and the handle passes entirely through the gourd. Sometimes the gourd is large and decorated with scrolls etched on its surface. The second type of rattle used by the women is about the same size as a man’s rattle and contains many small pebbles and one rather large pebble. This is shaken ‘to put the babies to sleep,’ affording the only instance …	Yes	NA
Central America	Kuna	SB05	HC	Densmore, Frances. 1926. “Music of the Tule Indians of Panama.” In Smithsonian Miscellaneous Collection, 77:[39 ], plates. Washington: Smithsonian Institution. https://ehrafworldcultures-yale-edu.bris.idm.oclc.org/document?id=sb05-014.	38	1926	Games	Game pieces	Games	Guessing who holds a small object. The boys sit in a row with hands behind them, facing the ‘guesser.’ A boy goes behind them and puts a small round stone in the hands of one boy, the guesser trying to determine who holds this round stone.	No	NA
Central America	Kuna	SB05	HC	Densmore, Frances. 1926. “Music of the Tule Indians of Panama.” In Smithsonian Miscellaneous Collection, 77:[39 ], plates. Washington: Smithsonian Institution. https://ehrafworldcultures-yale-edu.bris.idm.oclc.org/document?id=sb05-014.	14b	1926	Magical and Mental Therapy	Medicine	Medicine	Treatment by means of medicated baths is in favor among the Tule and is used especially for delirious persons. Alfred said that his father, like other doctors, has a small canoe on the land which he fills with water and uses for such treatments. The water is cooled by round, shining stones that he gathers ‘where a river starts.’ Some of these stones are white, others green, and they are always co…	Yes	Colour of stone
Central America	Kuna	SB05	HC	Wafer, Lionel. 1934. “A New Voyage and Description of the Isthmus of America.” In The Hakluyt Society, lxxi, 220 , plates. Oxford: Printed for the Hakluyt Society. https://ehrafworldcultures-yale-edu.bris.idm.oclc.org/document?id=sb05-002.	172	1680	Shamans and Psychotherapists	Magic item	Ritual	The equipment of a Cuna doctor includes the skulls or bones of animals and birds, collections of aromatic herbs and roots, cacao beans, tobacco and the prized akala (or akua ) leles , bright transparent pebbles found in rivers, the ‘master stones’.”	Yes	Bright transparent
Central America	Kuna	SB05	HC	McKim, Fred, and Henry Wassén. 1947. “San Blas: An Account of the Cuna Indians of Panama ; the Forbidden Land : Reconnaissance of Upper Bayano River, R.P., in 1936 : Two Posthumous Works.” In Etnologiska Studier, Vol. 15:186. Göteborg: Etnografiska Museet. https://ehrafworldcultures-yale-edu.bris.idm.oclc.org/document?id=sb05-005.	105	1935	Chief Executive	Noise-maker	Music	Each messenger carries a staff, a hollow cane with animal figures in relief carved the length of it. Inside it is a handful of seeds or pebbles. As the messenger walks through the village he inverts the staff and the rattling of the seeds gives notice of a convocation at the Congress House.	Yes	NA
Amazon and Orinoco	Jivaro	SD09	HC	Karsten, Rafael. 1935. “The Head-Hunters of Western Amazonas: The Life and Culture of the Jibaro Indians of Eastern Ecuador and Peru.” In Commentationes Humanarum Litterarum, xvi, 598. Helsingfors: Centraltryckeriet. https://ehrafworldcultures-yale-edu.bris.idm.oclc.org/document?id=sd09-001.	424	1916	Sacred objects and places	Magic item	Ritual	There are various other fetishes or amulets of minor importance, most of which consist of small stones of peculiar form or colour. A great magical power is ascribed to the crystals or brilliant stones called kaya wincha and namúra used by the sorcerers.	Unclear	Peculiar form or colour
Amazon and Orinoco	Jivaro	SD09	HC	Karsten, Rafael. 1935. “The Head-Hunters of Western Amazonas: The Life and Culture of the Jibaro Indians of Eastern Ecuador and Peru.” In Commentationes Humanarum Litterarum, xvi, 598. Helsingfors: Centraltryckeriet. https://ehrafworldcultures-yale-edu.bris.idm.oclc.org/document?id=sd09-001.	68	1916	Aftermath of Combat	Head shrinking	Tool	How these heads in question were contracted to such a diminutive size, I can only repeat rumors; one is, that they were contracted by hot stones or pebbles, which were put into the cavity of the head after bones were removed;	Yes	NA
Amazon and Orinoco	Canelos Quichua	SD18	HC	Whitten, Norman E. 1976. “Ritual Structure.” In Sacha Runa : Ethnicity and Adaptation of Ecuadorian Jungle Quichua , Norman E. Whitten, Jr., with the Assistance of Marcelo F. Naranjo, Marcelo Santi Simban?A, Dorothea S. Whitten, 165–202, 313–23. Urbana: University of Illinois Press. https://ehrafworldcultures-yale-edu.bris.idm.oclc.org/document?id=sd18-002.	172	1968	Weapons	Weapon	Weapon	Before dawn the hunters line up in their hunting groups, each with gun slung over left shoulder, tslambu ditty bag with soul stones, powder, shot, and caps over chest and on right hip, shigra net bag with fishing net, wrapped chicha, and plantains secured on the back with head tumpline, machete across right arm, and blowgun in right hand.	Yes	Ditty bag
Central Andes	Aymara	SF05	HC	Tschopik Jr, Harry. 1946. “The Aymara.” In Bulletin, 2:501-573 , plates. Washington, D.C.: Smithsonian Institution. https://ehrafworldcultures-yale-edu.bris.idm.oclc.org/document?id=sf05-001.	553	1946	Childhood activities	Game pieces	Games	Guessing games include the “shell game” and guessing how many corn kernels or pebbles a person has hidden in his hand. Boys compete to see how far they can throw stones with slings.	Yes	NA
Central Andes	Aymara	SF05	HC	Tschopik Jr, Harry. 1946. “The Aymara.” In Bulletin, 2:501-573 , plates. Washington, D.C.: Smithsonian Institution. https://ehrafworldcultures-yale-edu.bris.idm.oclc.org/document?id=sf05-001.	572	1946	Numeration	Counting	Counting	Pebbles are occasionally employed as a mnemonic aid to counting warp threads when weaving; each pebble represents 10 threads.	Yes	NA
Central Andes	Aymara	SF05	HC	Tschopik Jr, Harry. 1946. “The Aymara.” In Bulletin, 2:501-573 , plates. Washington, D.C.: Smithsonian Institution. https://ehrafworldcultures-yale-edu.bris.idm.oclc.org/document?id=sf05-001.	522	1946	Fishing Gear	Hunting tool	Tool	Men in small belsas form a semicircle and drive the fish by tossing pebbles into the water and lashing it with their balsa poles.	Yes	NA
Central Andes	Aymara	SF05	HC	Hickman, John Marshall. 1971. The Aymara of Chinchera, Peru: Persistence and Change in a Bicultural Context. Ann Arbor, Mich.: University Microfilms. https://ehrafworldcultures-yale-edu.bris.idm.oclc.org/document?id=sf05-013.	64	1964	Revelation and Divination	Divination	Ritual	The oracle is a specialised form of divination that requires a level of literacy. There is a book of parts of sentences in Spanish which are pieced together as the result of the cast of three pebbles onto a grid of numbers. The pebbles are cast until three have fallen in the center of a grid-space so that the coordinates of the spaces may be read.	No	NA
Central Andes	Aymara	SF05	HC	Hickman, John Marshall. 1971. The Aymara of Chinchera, Peru: Persistence and Change in a Bicultural Context. Ann Arbor, Mich.: University Microfilms. https://ehrafworldcultures-yale-edu.bris.idm.oclc.org/document?id=sf05-013.	51	1964	Childhood activities	Game pieces	Games	There is little time for play except as it fits into the work schedule. Little girls have cloth dolls to help play house and a form of jacks using	Yes	NA
Central Andes	Aymara	SF05	HC	La Barre, Weston. 1948. “The Aymara Indians of the Lake Titicaca Plateau.” In Memoirs, 50:250, plates. Menasha, Wis.: American Anthropological Association. https://ehrafworldcultures-yale-edu.bris.idm.oclc.org/document?id=sf05-003.	166	1948	Sacred objects and places	Charm	Ritual	The term “apacheta” refers to the pile of small stones and other objects found here, for it is the custom of each traveler to pull out hair from the eyebrows, or to put a quid of coca there, or a stone, stick, worn-out usutu or sandals, or grass rope, a straw, feather, or similar objects.	Unclear	NA
Central Andes	Aymara	SF05	HC	Buechler, Hans C., and Judith-Maria Buechler. 1971. “The Bolivian Aymara.” In Case Studies in Cultural Anthropology, 12, 114. New York: Holt, Rinehart and Winston. https://ehrafworldcultures-yale-edu.bris.idm.oclc.org/document?id=sf05-012.	101	1953	Prayers and sacrifices	Magic item	Ritual	The ritual connected with the death of the donkey also illustrates the interaction between the natural and supernatural. It follows a similar pattern to the twin ceremony except for the exclusion of the communal part of the ceremony. An offering was prepared by a magician which included a number of black and white pebbles.	Yes	Black and white
Amazon and Orinoco	Sirionó	SF21	HG	NA	NA	NA	NA	None	None	NA	NA	NA
Southern South America	Tehuelche	SH05	HG	Musters, George Chaworth. 1872. “On the Races of Patagonia.” Journal of the Anthropological Institute of Great Britain and Ireland Vol. 1: 193–207. https://ehrafworldcultures-yale-edu.bris.idm.oclc.org/document?id=sh05-003.	199	1869	Games	Game pieces	Games	They also play a game with stones resembling the “knucklebones” of English school-boys,	Yes	NA
Southern South America	Yahgan	SH06	HG	Lothrop, Samuel Kirkland. 1928. “The Indians of Tierra Del Fuego.” In . New York: Museum of the American Indian, Heye Foundation. https://ehrafworldcultures-yale-edu.bris.idm.oclc.org/document?id=sh06-003.	138	1850	Mats and Basketry	Craft tool	Tool	When completed the gaiíchim often shows irregularities, so the interior is packed tightly with sand or small pebbles which are kept moist until the basket has assumed a symmetrical shape.	Yes	NA
Southern South America	Yahgan	SH06	HG	Cooper, John M. 1946. “The Yahgan.” In Handbook of South American Indians, Edited by Julian H. Steward, v. 1:81–106. Washington: U.S. G.P.O. https://ehrafworldcultures-yale-edu.bris.idm.oclc.org/document?id=sh06-002.	100	1946	Childhood activities	Weapon	Weapon	Boys practiced with the spear, bow and arrow, and sling, and at stone throwing, but this was as much vocational as recreative activity.	Yes	NA
Southern South America	Abipón	SI04	HG	NA	NA	NA	NA	None	None	NA	NA	NA
Southern South America	Enxet and Enlhet	SK15	HG	Kidd, Stephen W. 1999. Love and Hate among the People without Things: The Social and Economic Relations of the Enxet People of Paraguay. [S.L.]: [s.n.]. https://ehrafworldcultures-yale-edu.bris.idm.oclc.org/document?id=sk15-007.	36	1986	Shamans and Psychotherapists	Magic item	Ritual	Another important weapon is the yátapelten (“like a moon”) which, as its name suggests, is similar in appearance to the crescent of a moon and can be obtained, according to some shamans, by training with small stones while others insist that one must use one's own nail cuttings.	Unclear	NA
Eastern South America	Xokleng	SM03	HG	NA	NA	NA	NA	None	None	NA	NA	NA
Eastern South America	Guaraní	SM04	OSC	NA	NA	NA	NA	None	None	NA	NA	NA
Eastern South America	Botocudo	SN02	HG	NA	NA	NA	NA	None	None	NA	NA	NA
Eastern South America	Tupinamba	SO09	PHG	Claude, d, Alfred Métraux, and Margaret Coughlin. 1614. “History of the Mission of the Capuchin Fathers on the Isle of Maragnan and the Surrounding Lands.” In . Paris: Impr. de F. Huby. https://ehrafworldcultures-yale-edu.bris.idm.oclc.org/document?id=so09-006.	273	1611	Ornament	Musical instrument	Music	They also have garters like those described above called aouäy, but they are wider and instead of feathers are made of many twisted cotton threads, of finger length, to which are tied certain fruits of the size of a nut. The fruit has a hard skin when dry, and they put in them small stones or hard peas when they are empty so that they make a bell-like noise when they dance.	Yes	NA
Amazon and Orinoco	Warao	SS18	HG	Olsen, Dale Alan. 1985. “Music and Shamanism of the Winikina-Warao Indians: Songs for Curing and Other Theurgy, Volume I.” In . Ann Arbor, Michigan: University Microfilms International. https://ehrafworldcultures-yale-edu.bris.idm.oclc.org/document?id=ss18-026.	39	1973	Musical Instruments	Magic item	Music	The pebbles (hoyo in Warao) contained within the gourd are quartz, and vary in shape from perfectly round to oblong and irregular, and in size from approximately 3/8 to 1/8 inch in diameter. One wisiratu informant said the stones come from Tucupita, the capital of the Territorio Federal Delta Amacuro. Wilbert mentions that the number of pebbles within a hebu-mataro is between 60 and 70 and that t…	Yes	NA
