# Supplementary material for: Multiproxy analysis of Upper Palaeolithic lustrous gravels supports their anthropogenic use
Source: PLoS One. 2023 Nov 1;18(11):e0291552. doi: 10.1371/journal.pone.0291552 (PMC10619837; doi:10.1371/journal.pone.0291552)
Supplement: S2 Table — R script and data to produce Figs 7–11, 17 and 19 are available online at the OSF repository https://osf.io/9wpn7/. (XLSX) [file pone.0291552.s002.xlsx]

## Sheet: SM Table2
SM Table 2
Results of Kruskal-Wallis statistical tests for the different morphometry and roughness parameters we tested.
Length difference between groups (Significancy of Kruskall-Wallis test, threshold 0.05)
	Landry	Casserole	Fourneau du Diable	Laugerie Haute East	Laugerie Haute West	Pech de la Boissière	Sieving	Campagne	Cap d'Agde	Croignon	Maguelone
Landry		FALSE	TRUE	TRUE	TRUE	TRUE	TRUE	TRUE	TRUE	TRUE	TRUE
Casserole			FALSE	TRUE	FALSE	TRUE	FALSE	TRUE	FALSE	TRUE	TRUE
Fourneau du Diable				TRUE	FALSE	FALSE	TRUE	FALSE	FALSE	TRUE	TRUE
Laugerie Haute East					FALSE	FALSE	TRUE	FALSE	FALSE	FALSE	FALSE
Laugerie Haute West						FALSE	TRUE	FALSE	FALSE	FALSE	FALSE
Pech de la Boissière							TRUE	FALSE	FALSE	FALSE	FALSE
Sieving								TRUE	FALSE	TRUE	TRUE
Campagne									FALSE	FALSE	FALSE
Cap d'Agde										FALSE	FALSE
Croignon											FALSE
Maguelone
Width difference between groups (Significancy of Kruskall-Wallis test, threshold 0.05)
	Landry	Casserole	Fourneau du Diable	Laugerie Haute East	Laugerie Haute West	Pech de la Boissière	Sieving	Campagne	Cap d'Agde	Croignon	Maguelone
Landry		FALSE	TRUE	TRUE	TRUE	TRUE	FALSE	TRUE	FALSE	TRUE	TRUE
Casserole			FALSE	TRUE	FALSE	FALSE	TRUE	FALSE	FALSE	FALSE	FALSE
Fourneau du Diable				TRUE	FALSE	FALSE	TRUE	FALSE	FALSE	FALSE	FALSE
Laugerie Haute East					FALSE	FALSE	TRUE	FALSE	TRUE	FALSE	FALSE
Laugerie Haute West						FALSE	TRUE	FALSE	FALSE	FALSE	FALSE
Pech de la Boissière							TRUE	FALSE	FALSE	FALSE	FALSE
Sieving								TRUE	FALSE	TRUE	TRUE
Campagne									FALSE	FALSE	FALSE
Cap d'Agde										FALSE	FALSE
Croignon											FALSE
Maguelone
Circularity difference between groups (Significancy of Kruskall-Wallis test, threshold 0.05)
	Landry	Casserole	Fourneau du Diable	Laugerie Haute East	Laugerie Haute West	Pech de la Boissière	Sieving	Campagne	Cap d'Agde	Croignon	Maguelone
Landry		FALSE	TRUE	TRUE	FALSE	FALSE	TRUE	TRUE	TRUE	TRUE	TRUE
Casserole			TRUE	TRUE	FALSE	FALSE	TRUE	TRUE	TRUE	TRUE	TRUE
Fourneau du Diable				FALSE	FALSE	FALSE	TRUE	FALSE	FALSE	FALSE	FALSE
Laugerie Haute East					FALSE	FALSE	TRUE	FALSE	FALSE	FALSE	FALSE
Laugerie Haute West						FALSE	TRUE	FALSE	FALSE	FALSE	TRUE
Pech de la Boissière							TRUE	FALSE	FALSE	FALSE	FALSE
Sieving								FALSE	FALSE	FALSE	FALSE
Campagne									FALSE	FALSE	FALSE
Cap d'Agde										FALSE	FALSE
Croignon											FALSE
Maguelone
Sq difference between groups (Significancy of Kruskall-Wallis test, threshold 0.05)
	Landry	Casserole	Fourneau du Diable	Laugerie Haute East	Laugerie Haute West	Pech de la Boissière	Sieving	Campagne	Cap d'Agde	Croignon	Maguelone
Landry		TRUE	TRUE	TRUE	TRUE	FALSE	TRUE	FALSE	FALSE	FALSE	FALSE
Casserole			FALSE	FALSE	FALSE	FALSE	TRUE	TRUE	FALSE	TRUE	TRUE
Fourneau du Diable				FALSE	FALSE	FALSE	TRUE	TRUE	TRUE	TRUE	TRUE
Laugerie Haute East					FALSE	FALSE	TRUE	TRUE	TRUE	TRUE	TRUE
Laugerie Haute West						FALSE	TRUE	TRUE	FALSE	TRUE	TRUE
Pech de la Boissière							FALSE	FALSE	FALSE	FALSE	FALSE
Sieving								FALSE	FALSE	FALSE	FALSE
Campagne									FALSE	FALSE	FALSE
Cap d'Agde										FALSE	FALSE
Croignon											FALSE
Maguelone
Sdr difference between groups (Significancy of Kruskall-Wallis test, threshold 0.05)
	Landry	Casserole	Fourneau du Diable	Laugerie Haute East	Laugerie Haute West	Pech de la Boissière	Sieving	Campagne	Cap d'Agde	Croignon	Maguelone
Landry		TRUE	TRUE	TRUE	TRUE	FALSE	TRUE	FALSE	FALSE	FALSE	FALSE
Casserole			FALSE	FALSE	FALSE	FALSE	TRUE	TRUE	TRUE	TRUE	TRUE
Fourneau du Diable				FALSE	FALSE	FALSE	TRUE	TRUE	TRUE	TRUE	TRUE
Laugerie Haute East					FALSE	FALSE	TRUE	TRUE	TRUE	TRUE	TRUE
Laugerie Haute West						FALSE	TRUE	TRUE	TRUE	TRUE	TRUE
Pech de la Boissière							TRUE	FALSE	FALSE	FALSE	FALSE
Sieving								FALSE	FALSE	FALSE	FALSE
Campagne									FALSE	FALSE	FALSE
Cap d'Agde										FALSE	FALSE
Croignon											FALSE
Maguelone
Ssk difference between groups (Significancy of Kruskall-Wallis test, threshold 0.05)
	Landry	Casserole	Fourneau du Diable	Laugerie Haute East	Laugerie Haute West	Pech de la Boissière	Sieving	Campagne	Cap d'Agde	Croignon	Maguelone
Landry		FALSE	TRUE	FALSE	TRUE	TRUE	TRUE	TRUE	FALSE	FALSE	FALSE
Casserole			FALSE	FALSE	TRUE	TRUE	FALSE	TRUE	FALSE	FALSE	FALSE
Fourneau du Diable				FALSE	FALSE	FALSE	FALSE	FALSE	FALSE	FALSE	FALSE
Laugerie Haute East					FALSE	FALSE	FALSE	FALSE	FALSE	FALSE	FALSE
Laugerie Haute West						FALSE	FALSE	FALSE	FALSE	FALSE	FALSE
Pech de la Boissière							FALSE	FALSE	FALSE	FALSE	FALSE
Sieving								FALSE	FALSE	FALSE	FALSE
Campagne									FALSE	FALSE	FALSE
Cap d'Agde										FALSE	FALSE
Croignon											FALSE
Maguelone
